# Supplementary material for: Identification and Functional Characterization of a Geraniol Synthase UrGES from Uncaria rhynchophylla
Source: Plants (Basel). 2025 Jul 23;14(15):2273. doi: 10.3390/plants14152273 (PMC12348840; doi:10.3390/plants14152273)
Supplement: Supplementary file 1 [file plants-14-02273-s001.zip]

Archive with 1 entries (1 files):
- plants-3749411-supplementary.pdf
